# Supplementary material for: The association between chronic disease resource utilization and illness uncertainty in COPD patients: a latent profile analysis
Source: PeerJ. 2026 Jan 26;14:e20674. doi: 10.7717/peerj.20674 (PMC12854130; doi:10.7717/peerj.20674)
Supplement: Supplemental Information 1 [file peerj-14-20674-s001.xlsx]

## Sheet: Sheet3
	基本资料
	1：＜65	1：male	1：single	1：urban	1：alone	1：primary school or below	1：＜3000RMB	1：medical insurance	1：none/minimal	1:1-5	1：Grade1	1：never
	2：65-74	2：female	2：married	2：rural	2：couple	2：juniorhigh school	2：3000-5000RMB	2：own expense	2：moderate	2:6-10	2：Grade2	2：current
	3:75-84		3：divorced		3：with children or relatives	3：high school or above	3：＞5000RMB		3：severe	3：＞10	3：Grade3	3：former
	4：≥85		4：widowed		4：senior care institution						4：Grade4				healthcare team			family friends			personal coping			media and policy			neighbourhood and community				complexity										uncertainty
	age	gender	marital	residence	living status	education	average monthly income	payment method medical expenses	economy pressure	disease duration	pulmonary function grade	smoking	hospitalvisits in last year（time）	comorbidity（number）	item1	item2	item3	item4	item5	item6	item7	item8	item9	item13	item14	item15	item10	item11	item12	item16	item1	item2	item3	item4	item5	item6	item7	item8	item9	item10	item11	item12	item13	item14	item15	item16	item17	item18	item19
1	66	1	2	2	2	1	1	2	2	1	2	2	2	3	3	1	2	2	3	3	2	2	3	1	4	1	2	2	2	2	4	4	2	3	3	3	3	4	3	3	4	3	4	4	4	3	4	2	3
2	66	1	2	2	2	1	1	2	2	1	2	2	2	4	3	3	3	2	3	3	2	2	3	2	4	1	3	3	2	2	3	3	2	3	3	3	3	3	4	3	4	3	4	4	4	3	4	2	3
3	65	1	2	2	2	1	2	2	1	8	3	2	4	1	3	4	4	3	4	4	4	3	4	3	4	3	3	3	3	3	4	4	2	4	3	3	4	3	3	2	3	3	4	2	4	3	4	2	3
4	65	1	2	2	2	1	2	2	1	9	3	2	4	1	3	2	2	4	2	4	2	2	2	2	4	1	2	1	1	1	4	4	2	5	5	5	4	4	2	2	4	4	4	2	4	4	4	4	4
5	65	1	2	2	2	1	2	2	2	3	1	3	0	2	5	2	2	3	3	3	3	3	3	2	3	2	4	3	2	2	4	3	3	2	4	4	4	4	2	2	5	2	3	3	3	3	3	3	4
6	65	1	2	2	2	1	2	2	2	3	1	3	0	2	3	4	3	3	3	2	2	3	2	2	3	2	3	3	2	2	4	4	3	4	4	4	4	4	2	2	4	4	4	2	4	4	4	4	4
7	74	1	2	2	2	1	3	2	1	10	4	3	1	5	3	3	3	3	3	4	2	4	3	1	4	1	3	2	2	2	4	4	2	4	3	3	4	4	3	3	4	4	4	4	4	4	4	2	4
8	74	1	2	2	2	1	3	2	1	12	4	3	1	4	4	4	3	3	3	4	2	3	3	2	4	1	3	3	2	2	4	4	2	3	3	3	3	4	3	3	4	3	4	3	4	4	4	2	4
9	66	1	2	2	2	1	2	2	2	7	4	1	3	2	3	3	3	3	3	2	2	3	3	2	4	2	3	2	2	2	3	3	3	3	3	3	3	3	3	3	4	3	3	2	4	3	3	3	3
10	66	1	2	2	2	1	2	2	2	8	4	1	3	2	4	3	3	3	3	2	3	4	4	3	4	1	3	3	3	2	3	3	3	2	3	3	4	3	2	2	3	4	4	3	3	4	3	3	3
11	78	1	2	1	2	3	3	2	2	10	3	3	1	4	3	4	4	3	3	4	2	3	4	3	4	3	3	3	3	1	3	3	2	3	3	2	3	3	3	3	2	3	3	2	3	3	4	3	3
12	60	1	2	2	2	3	3	2	1	5	1	1	0	4	4	4	3	4	3	4	3	4	4	4	4	3	4	4	4	3	3	3	3	2	3	3	3	2	2	2	2	2	2	5	4	2	2	2	2
13	67	1	2	2	2	1	3	2	1	10	3	3	0	3	4	3	3	3	3	3	4	3	2	2	4	1	3	3	2	2	4	4	3	2	3	3	4	4	2	3	3	3	3	3	3	3	4	3	3
14	67	1	2	2	2	1	3	2	1	8	3	3	0	4	4	4	4	4	4	4	4	4	3	3	4	1	4	4	3	3	3	3	2	2	2	3	2	2	2	3	5	2	4	2	2	2	2	2	2
15	67	1	2	2	2	1	3	2	1	12	1	3	1	4	4	4	2	4	4	3	4	3	3	3	4	2	4	3	3	3	4	2	2	2	4	2	4	2	2	2	2	2	3	3	3	2	3	3	3
16	67	1	2	2	2	1	3	2	1	15	1	3	1	3	5	4	4	4	4	4	4	4	4	5	5	3	5	4	3	3	2	1	2	2	2	4	2	2	2	3	2	2	2	2	2	4	2	2	2
17	77	1	2	1	2	1	3	2	1	20	2	3	4	4	4	3	1	3	2	3	4	2	2	2	4	2	3	3	1	2	4	2	2	3	4	4	4	4	2	2	4	4	4	3	4	2	4	4	3
18	78	1	2	1	2	3	3	2	2	15	3	3	1	4	3	4	4	4	3	4	4	3	3	4	4	2	4	4	3	3	2	3	2	3	2	2	4	2	2	3	3	3	3	2	3	3	3	3	3
19	62	1	1	2	2	2	2	2	1	20	4	2	1	0	3	4	4	4	2	2	5	3	3	3	4	2	4	4	2	2	4	3	4	3	5	4	4	4	2	2	4	4	4	2	4	4	3	3	3
20	65	1	2	2	2	1	2	2	3	20	4	3	1	2	4	3	1	3	2	3	4	3	1	1	3	1	2	2	1	1	4	2	2	5	5	5	5	4	2	2	4	4	4	3	5	2	5	4	5
21	67	1	2	2	2	1	2	2	3	18	4	3	1	2	4	4	2	4	2	3	3	3	2	3	4	1	5	1	3	1	4	2	2	2	4	4	4	5	2	2	4	4	4	4	4	4	4	4	4
22	77	1	2	2	2	1	2	2	1	20	4	3	4	5	3	3	3	2	3	3	3	2	2	2	4	1	3	3	3	1	4	4	4	4	3	3	3	4	3	3	4	4	4	3	4	4	4	3	4
23	55	1	2	2	2	1	2	2	2	1	2	2	1	0	4	4	4	2	4	4	4	3	3	4	5	3	3	4	4	3	3	3	2	2	2	3	3	3	3	2	4	2	2	3	2	2	4	3	4
24	55	1	2	2	2	1	2	2	2	1	2	2	1	1	3	3	3	3	4	3	4	3	2	2	4	2	4	2	3	2	4	3	2	2	3	3	3	4	2	3	3	3	3	4	4	4	5	3	3
25	69	1	2	2	2	1	3	2	1	1	2	3	1	5	3	4	3	3	4	3	4	3	4	2	4	2	3	2	2	1	3	3	2	3	4	3	3	3	4	2	4	3	3	3	3	3	3	2	3
26	77	1	2	2	2	2	1	2	2	15	2	3	2	5	3	3	3	3	3	3	4	2	2	2	4	1	4	2	3	2	4	3	2	2	5	5	4	4	2	2	4	4	4	4	4	3	3	3	3
27	79	1	2	1	2	1	3	2	1	10	3	3	1	4	3	1	4	2	2	2	4	2	2	1	4	2	3	2	2	1	4	2	4	4	4	3	4	4	3	2	3	3	3	3	3	3	3	3	3
28	74	1	2	2	2	1	2	2	2	15	3	3	1	4	4	3	3	3	4	4	3	3	1	3	4	2	3	3	3	2	3	3	2	4	4	3	3	4	4	2	3	3	3	3	3	3	3	3	3
29	74	1	2	2	2	1	2	2	2	10	3	3	0	5	4	3	4	4	4	3	4	4	3	4	5	2	4	4	4	3	4	2	3	2	3	3	3	3	2	2	3	3	3	3	2	2	2	2	2
30	77	1	2	1	2	1	3	2	1	10	2	3	4	3	5	3	5	4	4	4	5	4	3	5	5	3	5	5	5	2	3	2	2	2	2	2	2	2	2	2	5	2	2	2	2	2	2	2	2
31	78	1	2	2	2	1	2	2	1	12	3	1	1	3	4	4	4	4	3	3	4	4	2	2	4	2	3	3	3	2	2	2	2	3	3	3	3	3	3	4	4	2	3	3	4	3	4	2	3
32	77	1	2	2	2	1	2	2	1	3	2	3	1	4	3	3	3	3	3	4	4	3	1	2	4	2	3	3	3	2	2	3	4	2	5	2	2	2	2	3	3	3	3	3	3	3	3	3	3
33	60	1	2	2	2	3	3	2	1	3	2	1	1	3	5	4	4	3	4	4	4	4	3	4	5	4	4	4	4	4	3	2	2	2	3	3	3	4	2	2	3	3	3	3	2	3	2	3	2
34	60	1	1	2	2	2	2	2	1	5	4	2	1	0	3	3	3	4	2	2	5	3	3	3	5	2	3	3	3	2	4	2	2	2	4	4	4	4	2	3	3	3	3	3	3	3	3	3	3
35	60	1	2	2	2	3	3	2	1	3	2	1	1	3	3	3	3	3	3	4	4	3	3	2	4	2	4	4	2	1	4	2	3	2	5	5	4	4	2	2	2	2	2	3	3	3	3	3	3
36	72	2	2	2	2	1	3	2	1	30	3	1	2	4	3	3	3	3	3	3	5	3	1	2	4	2	4	3	2	2	4	2	2	2	4	4	4	4	2	3	3	3	3	3	2	3	4	3	4
37	86	1	2	2	2	1	2	2	1	30	3	1	1	6	4	4	4	3	4	4	4	4	3	4	4	2	4	4	3	2	4	2	3	2	3	3	3	4	3	2	3	3	3	2	3	3	3	3	3
38	67	1	2	2	2	1	2	2	1	3	3	1	0	3	4	3	4	3	4	3	4	4	3	4	4	2	3	3	3	3	4	2	3	2	3	3	3	3	2	2	3	3	3	3	3	3	3	3	3
39	67	1	2	2	2	2	2	2	1	15	4	2	1	5	4	4	4	4	4	4	4	4	3	4	4	3	4	4	4	4	2	3	2	2	2	2	3	3	3	3	3	3	3	3	2	2	2	3	2
40	67	1	2	2	2	1	2	2	1	3	3	1	0	4	3	3	4	4	4	4	4	3	3	2	4	2	3	3	4	3	4	2	2	2	5	4	2	2	3	3	3	3	3	2	2	2	2	2	2
41	67	1	2	2	2	2	2	2	1	15	4	2	1	4	3	3	4	4	4	4	4	4	2	2	4	2	4	4	4	2	4	2	2	2	4	2	2	2	2	2	2	2	2	2	2	2	2	2	2
42	68	1	2	1	2	1	2	2	1	10	3	2	3	0	4	3	4	4	4	5	5	5	3	4	4	2	4	4	3	3	4	3	2	2	2	2	2	4	3	3	2	3	3	3	3	2	2	2	2
43	68	1	2	2	2	1	5	2	1	10	3	3	1	4	5	3	4	4	4	4	4	4	4	4	5	2	4	4	4	4	4	2	3	2	2	2	2	2	2	3	2	2	2	2	3	3	3	3	3
44	68	1	2	2	2	1	2	2	1	15	4	3	3	3	4	3	3	3	3	3	3	3	3	3	4	1	3	3	3	3	4	3	2	3	4	3	3	3	3	2	4	4	4	3	3	3	4	2	4
45	68	1	2	1	2	1	2	2	1	15	3	2	3	0	4	2	4	3	4	5	4	4	3	4	4	2	4	3	3	3	4	2	3	2	3	3	3	3	3	3	3	3	3	3	3	3	3	2	2
46	68	1	2	2	2	1	5	2	1	10	3	3	1	3	3	3	4	2	3	5	3	2	4	3	4	2	4	3	3	3	3	3	2	4	4	4	3	4	3	2	4	3	4	2	4	3	2	2	2
47	68	1	2	2	2	1	2	2	1	10	4	3	3	3	3	2	4	3	3	3	3	3	2	2	4	1	3	3	3	2	4	2	3	2	4	4	4	4	3	2	4	4	4	2	3	3	3	3	3
48	76	1	2	1	2	1	3	2	1	20	2	3	3	4	4	4	3	2	3	3	3	3	2	2	4	2	3	3	3	3	3	3	2	4	4	4	3	4	3	2	4	3	4	2	4	3	4	2	3
49	69	1	2	2	2	1	2	2	1	17	2	3	1	2	3	4	4	4	4	3	4	3	3	3	4	2	4	4	4	3	3	2	2	2	3	3	3	3	2	2	3	3	3	3	3	3	2	2	2
50	70	1	2	2	2	1	2	2	1	20	3	3	2	4	3	3	4	2	4	4	3	3	3	3	4	3	4	4	3	3	4	3	2	3	2	2	3	3	3	3	4	3	3	3	3	3	3	3	3
51	70	1	2	1	2	1	3	2	1	15	3	1	1	2	4	4	4	4	4	5	4	4	3	5	5	3	5	4	3	3	2	2	2	2	2	2	2	2	3	3	2	2	2	2	2	2	2	2	2
52	66	1	4	1	1	3	3	5	1	10	4	2	3	2	5	3	4	3	5	4	5	4	3	3	4	2	4	3	3	2	4	3	3	2	3	3	3	3	2	3	3	3	3	3	3	3	3	3	3
53	65	1	4	1	1	3	3	5	1	10	4	2	3	3	4	4	5	5	5	3	4	3	3	2	5	2	2	2	2	2	4	2	2	2	5	4	4	4	2	2	4	4	4	4	4	3	4	3	3
54	84	1	2	1	2	1	1	2	2	3	2	3	1	3	4	2	3	3	3	3	4	3	2	3	3	2	2	2	2	2	4	3	3	2	5	4	4	4	2	3	5	4	4	4	3	3	3	3	3
55	84	1	2	1	2	1	1	2	2	3	2	3	1	0	3	2	4	3	4	2	4	3	3	2	4	2	3	3	2	2	4	2	2	2	4	4	4	4	2	3	4	4	4	2	4	2	4	3	4
56	71	1	2	2	2	1	2	2	1	18	3	3	2	5	3	2	4	3	3	3	4	2	2	3	4	2	4	2	2	2	4	3	3	2	4	4	3	3	2	3	3	3	3	3	3	3	3	3	3
57	72	1	2	2	2	1	2	2	1	20	3	3	1	2	2	4	4	4	4	4	4	4	2	3	4	3	4	4	2	2	3	3	2	3	3	3	3	3	3	3	3	3	3	3	3	3	3	3	3
58	74	1	4	1	3	2	3	2	1	20	4	3	1	2	5	2	5	3	3	3	5	5	5	4	5	4	4	4	3	3	2	2	2	2	2	2	4	4	2	3	2	2	2	2	2	2	3	3	3
59	79	1	2	1	2	1	3	2	1	30	3	3	1	4	3	2	4	2	3	3	4	3	2	2	3	2	3	3	2	1	4	3	3	2	5	5	4	4	2	3	3	3	3	3	3	3	3	3	3
60	55	2	2	1	2	2	3	2	1	5	3	1	0	2	4	2	3	4	3	3	4	3	3	3	4	2	3	3	2	2	4	2	2	2	5	4	4	4	3	2	3	3	3	3	3	3	3	3	3
61	58	2	2	1	2	2	3	2	1	5	3	1	0	0	4	3	3	3	2	2	4	2	2	2	4	3	4	2	2	1	4	2	2	3	3	2	2	4	2	2	4	3	3	3	3	3	3	3	3
62	58	1	2	2	2	1	1	2	3	10	1	3	0	5	3	3	3	3	3	3	4	3	2	2	4	2	3	2	2	2	4	4	2	3	3	3	3	4	3	4	4	4	4	3	4	4	4	2	3
63	58	1	2	2	2	1	1	2	3	6	1	3	0	4	3	3	3	3	4	3	4	3	3	3	4	2	3	3	3	3	3	3	2	3	3	3	3	3	3	3	3	3	3	3	3	3	3	3	3
64	85	1	4	1	3	3	3	2	1	20	4	1	3	6	3	4	4	3	3	4	3	3	3	3	4	2	4	4	3	3	3	3	2	3	3	3	3	3	3	3	3	3	3	3	3	3	3	3	3
65	77	1	2	2	2	1	2	2	1	25	2	3	1	4	4	3	4	3	4	4	5	3	3	4	4	2	3	4	3	3	3	3	3	3	3	3	3	3	3	2	3	3	3	3	3	3	3	3	3
66	77	1	4	2	3	3	2	2	1	10	4	3	0	2	4	4	4	3	2	3	5	4	3	4	5	2	4	4	4	4	3	3	3	3	3	2	2	3	2	2	3	3	3	3	2	2	2	2	2
67	72	1	2	1	2	3	3	2	1	10	2	3	0	0	4	2	4	4	4	4	4	4	3	4	4	2	4	4	3	2	4	3	2	3	2	2	2	2	3	2	3	3	3	3	2	2	2	2	2
68	72	1	2	2	2	1	2	2	1	15	3	3	1	2	4	3	4	4	5	5	4	3	3	4	4	2	4	4	4	4	4	2	3	2	3	3	3	3	3	3	2	2	2	2	2	2	2	2	2
69	72	1	2	1	2	3	3	2	1	20	2	3	0	1	4	3	4	4	4	4	4	3	3	2	5	3	4	4	4	2	4	2	3	3	5	3	3	3	3	2	3	3	3	3	3	3	3	3	3
70	73	1	2	2	3	1	2	2	1	15	4	3	3	4	4	2	4	3	3	3	4	3	2	3	4	2	3	3	3	3	2	3	3	3	5	4	4	3	3	3	3	3	3	3	3	3	4	3	4
71	66	1	2	2	2	1	1	2	2	10	3	2	4	4	3	3	3	2	3	3	4	2	2	3	4	1	4	3	3	1	4	3	3	3	4	4	3	4	2	3	3	3	3	3	3	3	3	4	4
72	64	1	2	2	2	1	2	2	1	1	3	2	0	3	4	3	4	2	4	4	4	3	3	3	4	1	4	4	4	2	4	3	2	2	2	2	3	3	2	3	3	2	2	2	2	2	2	2	2
73	89	1	4	2	3	1	2	2	1	15	4	3	2	3	2	2	2	3	4	4	3	3	3	3	4	1	3	3	4	4	4	3	2	3	4	4	2	4	3	2	3	3	3	3	3	3	3	3	4
74	90	1	4	2	3	1	2	2	1	35	4	3	2	3	3	3	4	4	4	4	3	3	3	3	4	1	3	2	3	3	3	4	3	4	4	4	2	2	4	3	4	3	3	3	4	3	4	3	3
75	75	2	2	2	2	1	2	2	2	20	3	1	1	3	2	4	4	4	4	3	3	3	3	3	4	2	3	3	3	3	4	4	2	4	2	2	2	2	3	3	3	3	3	3	3	3	2	3	2
76	77	1	2	2	2	2	1	2	2	10	2	3	2	5	4	2	3	3	3	3	3	3	3	3	3	2	3	3	3	2	4	4	3	4	4	4	2	4	2	2	3	3	3	3	4	3	4	3	4
77	56	1	2	2	2	1	2	2	1	10	4	1	2	3	4	4	3	3	3	3	3	3	2	1	4	2	3	3	3	1	3	4	2	4	4	4	3	4	2	2	3	3	4	4	3	3	4	3	4
78	57	1	2	2	2	1	2	2	1	5	4	1	2	2	3	4	4	4	4	2	3	3	3	3	4	2	4	4	3	1	4	4	2	2	2	2	2	4	3	3	2	3	3	3	3	3	3	3	3
79	74	1	4	1	3	2	3	2	1	20	4	3	1	2	4	4	5	3	3	4	5	4	3	4	5	4	4	4	4	4	2	2	3	2	2	3	3	4	2	2	2	2	2	2	2	2	2	3	2
80	69	1	2	2	2	1	2	2	1	10	2	3	1	2	4	3	4	3	3	3	5	4	2	3	4	2	3	3	3	3	3	4	2	4	4	4	3	4	2	2	3	3	3	3	3	3	3	4	3
81	76	1	2	1	2	1	3	2	1	30	2	3	3	4	4	3	4	4	4	3	4	4	2	4	5	2	4	4	4	1	4	4	2	2	2	2	3	4	3	2	3	3	3	3	2	3	2	3	3
82	87	1	4	2	3	1	3	2	1	30	2	3	1	1	4	3	3	3	3	3	4	4	2	4	4	2	4	4	4	2	4	3	2	2	4	4	4	4	2	2	3	3	3	3	2	3	3	3	3
83	69	1	2	2	2	1	3	2	1	1	2	3	1	5	3	3	3	3	3	3	3	3	3	1	4	2	4	3	2	2	4	3	2	2	4	4	4	4	2	2	3	3	3	2	3	3	3	3	3
84	69	1	4	2	1	2	2	2	1	10	3	2	2	0	3	4	4	4	4	3	3	4	3	4	4	3	4	4	3	3	2	2	2	3	2	2	3	2	3	3	2	2	2	4	2	3	3	3	3
85	69	1	4	2	1	2	2	2	1	5	3	2	2	2	2	4	4	5	5	5	3	3	4	3	4	1	2	3	3	3	4	3	2	3	3	3	3	3	3	3	3	3	2	2	2	2	2	2	2
86	77	1	2	2	2	1	2	2	1	8	4	3	4	5	4	4	4	4	4	2	3	3	2	3	4	1	2	3	2	2	2	2	2	3	3	3	3	3	3	3	3	3	3	4	4	4	4	4	4
87	77	1	4	2	1	1	2	2	1	15	4	3	0	2	3	2	2	2	4	4	3	2	3	5	5	2	5	5	4	3	2	2	2	2	3	2	2	4	2	3	3	2	2	2	2	2	2	2	2
88	84	1	4	2	3	1	2	2	1	20	3	1	3	3	3	3	3	2	4	4	3	3	2	1	4	1	3	3	3	2	4	4	2	4	4	4	3	4	3	2	3	3	4	4	4	4	4	3	3
89	84	1	4	2	4	1	2	2	1	20	3	1	3	3	4	3	2	3	2	2	4	1	2	1	4	2	3	3	3	2	4	4	2	2	4	4	4	4	2	2	3	3	3	4	4	4	4	4	4
90	88	1	2	2	2	1	2	2	1	15	2	3	1	2	4	3	3	3	4	2	3	3	2	1	4	2	3	3	3	2	4	4	2	2	4	4	4	4	2	2	4	4	4	4	4	4	4	4	4
91	78	1	2	2	2	1	2	2	1	10	3	1	1	3	3	3	4	3	4	2	3	3	3	3	4	1	3	3	3	2	4	2	2	2	5	4	4	4	2	2	3	3	3	3	3	3	3	3	3
92	80	1	4	2	3	3	3	2	1	20	4	3	1	2	4	3	4	4	4	3	3	3	3	3	4	1	3	3	3	3	4	2	2	2	5	4	4	2	2	2	3	3	3	3	3	4	3	3	4
93	64	1	2	2	2	1	3	2	1	10	4	3	2	2	3	4	4	2	3	5	3	3	3	1	3	2	3	3	2	1	3	4	3	3	4	4	4	4	2	2	3	3	3	3	3	2	3	3	3
94	66	1	2	2	2	1	3	2	1	6	4	3	2	1	3	3	4	5	3	2	3	3	3	1	3	2	3	3	2	2	3	4	2	2	4	4	4	4	2	2	3	3	3	3	3	3	3	2	2
95	71	1	4	2	4	1	2	2	1	10	3	3	1	1	3	4	4	3	3	3	4	2	3	3	4	2	2	3	3	3	4	3	2	3	4	3	4	4	2	2	3	3	3	3	3	3	3	3	3
96	86	1	2	2	3	1	2	2	1	20	3	3	2	4	3	3	3	3	4	3	4	2	3	2	3	2	3	3	2	3	4	3	2	3	4	4	4	4	2	2	3	3	3	4	4	4	4	4	4
97	86	1	2	2	3	1	2	2	1	18	3	3	2	5	3	3	4	4	3	4	4	3	3	3	4	2	4	3	3	2	2	4	2	4	4	3	3	4	2	2	3	3	3	3	3	3	3	3	3
98	80	1	4	2	3	3	3	2	1	10	4	3	1	1	5	4	4	4	4	4	4	3	2	3	4	2	4	3	3	1	2	4	2	4	4	4	4	4	2	2	3	3	3	3	3	3	3	3	4
99	82	1	2	2	2	1	2	2	1	20	4	3	2	3	3	3	3	3	3	3	3	3	2	3	4	2	4	2	3	2	4	4	2	4	4	4	4	4	2	2	3	3	3	3	4	4	4	4	4
100	79	2	2	2	2	1	3	2	1	10	2	1	0	3	4	3	3	3	3	4	3	3	2	1	4	2	4	2	3	1	4	4	2	4	4	4	3	4	2	2	4	3	4	4	4	3	4	2	3
101	79	2	2	2	2	1	3	2	1	10	3	1	0	4	2	4	4	3	3	4	3	2	2	1	4	1	3	3	2	1	2	4	2	4	4	4	3	3	2	3	4	4	4	4	4	3	4	3	3
102	68	1	2	1	2	1	3	2	1	10	2	1	1	2	4	4	2	3	3	2	4	4	2	4	4	3	4	3	3	2	2	4	2	4	3	3	3	3	2	3	4	4	3	3	3	3	3	3	2
103	66	1	2	1	2	1	3	2	1	10	4	2	2	2	5	2	2	3	3	3	4	3	2	3	3	2	4	2	2	2	3	2	2	2	3	3	3	3	5	4	3	3	3	3	3	3	3	3	3
104	66	1	2	1	2	1	3	2	1	6	4	2	2	2	5	2	2	3	3	2	4	2	2	3	3	2	4	3	2	2	4	2	2	2	4	3	4	3	5	4	3	3	3	3	3	3	3	2	3
105	67	1	2	2	2	1	2	2	1	5	3	3	2	2	2	3	4	3	3	2	4	2	2	2	4	1	4	3	1	2	4	3	2	3	4	4	4	4	4	2	3	3	3	3	3	3	3	3	3
106	67	1	2	2	2	1	2	2	1	5	3	3	2	2	4	3	3	3	3	3	3	1	2	3	4	1	3	3	3	2	3	4	2	4	4	3	3	3	3	4	4	3	4	3	4	2	4	2	2
107	74	1	2	2	2	1	2	2	1	10	4	1	1	2	3	3	3	3	3	3	3	1	2	2	4	1	3	3	2	2	3	4	2	4	4	4	3	3	3	4	4	3	4	3	4	2	4	3	3
108	74	1	2	2	2	1	2	2	1	10	4	1	1	2	3	3	3	3	3	3	4	2	2	2	4	1	2	2	2	2	4	3	2	3	4	4	4	4	2	2	2	2	2	2	2	2	3	4	3
109	85	1	2	2	2	3	3	2	1	20	3	3	3	5	3	4	3	4	3	3	4	2	2	2	3	1	3	2	2	2	3	4	2	4	4	4	2	4	3	3	4	4	2	4	4	4	4	3	3
110	82	1	2	2	2	1	2	2	1	30	3	3	3	4	4	3	3	4	3	3	4	2	2	2	3	1	3	2	2	2	3	4	4	4	3	4	4	3	3	3	4	4	2	4	4	4	4	2	2
111	85	1	2	2	2	3	3	2	1	30	3	3	3	5	3	4	3	3	1	3	3	3	2	2	3	1	2	2	2	2	4	4	2	4	4	4	3	4	3	2	4	4	4	2	4	3	5	5	5
112	82	1	2	2	2	1	2	2	1	25	3	3	3	3	3	4	3	3	3	3	3	3	2	2	3	1	2	2	2	2	4	4	2	4	4	4	3	4	3	2	4	4	5	2	4	3	5	2	4
113	68	1	2	1	2	1	3	2	1	10	2	1	1	2	4	4	3	3	3	3	3	3	3	4	5	2	3	4	2	2	4	1	2	1	5	4	4	4	1	2	3	3	3	3	3	3	3	3	3
114	47	1	2	2	2	2	3	2	1	10	1	2	1	2	4	4	3	3	3	4	3	3	3	4	5	3	3	4	1	2	4	1	2	1	5	4	4	4	1	2	2	2	2	2	2	2	2	2	2
115	30	2	2	2	2	1	2	2	2	3	3	1	1	0	3	2	3	3	3	4	5	3	2	2	4	2	2	2	2	2	2	4	2	4	4	4	4	4	2	4	4	5	4	4	5	2	4	2	3
116	68	1	2	1	2	1	1	2	3	10	4	2	3	3	3	4	4	2	2	2	3	3	2	4	4	2	2	2	2	2	2	4	2	4	4	3	4	4	2	4	4	4	4	4	4	2	4	2	3
117	68	1	2	1	2	1	1	2	3	10	4	2	3	4	3	3	3	3	2	3	3	3	2	2	4	2	2	3	3	2	4	2	2	2	5	4	4	4	2	2	5	2	4	4	4	2	2	2	2
118	45	1	2	2	2	2	3	2	1	5	1	2	1	3	3	3	3	4	3	4	5	3	2	4	4	3	2	3	2	2	4	2	2	2	5	4	3	4	2	2	5	2	4	4	4	2	2	2	2
119	85	1	2	2	2	1	2	2	1	30	2	3	1	2	4	3	3	4	4	2	3	3	3	2	4	2	3	3	3	3	4	4	2	4	4	4	4	3	3	2	4	2	4	4	3	3	4	2	2
120	85	1	4	1	3	3	3	2	1	20	4	1	3	6	3	3	2	3	3	2	3	3	2	1	4	2	3	3	3	1	4	4	2	4	4	4	4	4	3	2	4	2	4	4	3	3	4	2	2
121	87	1	4	2	3	1	3	2	1	15	2	3	1	1	2	4	4	3	3	3	3	3	2	3	4	2	3	3	3	2	4	4	1	4	4	3	3	3	3	2	4	4	3	4	3	2	2	2	2
122	86	1	2	2	2	1	2	2	1	30	3	1	1	6	4	3	3	3	3	3	4	3	2	2	4	1	3	3	2	2	4	4	2	3	4	4	2	4	4	2	4	4	4	4	3	2	4	2	3
123	81	1	2	2	2	1	2	2	1	20	3	3	2	4	3	3	3	3	4	3	4	3	2	3	4	1	3	3	2	2	4	4	2	3	4	4	2	4	4	2	4	4	4	4	3	2	2	2	2
124	81	1	2	2	2	1	2	2	1	20	3	3	2	4	2	4	4	3	3	3	4	3	2	3	4	2	3	3	2	2	4	4	2	4	4	3	3	3	3	2	4	4	3	4	4	4	4	4	4
125	82	1	2	2	2	1	2	2	1	20	4	3	2	3	3	3	3	4	3	3	4	3	2	3	4	2	3	3	3	2	4	4	2	3	3	3	3	3	3	2	5	4	3	4	3	3	4	4	4
126	70	1	4	2	4	1	2	2	1	20	4	3	2	4	4	3	4	3	2	2	3	3	2	4	4	3	4	3	3	3	4	4	2	3	3	3	3	4	3	3	4	3	4	2	2	2	2	2	3
127	68	1	3	2	1	1	2	2	2	10	3	1	1	3	3	3	3	3	2	3	3	3	2	3	4	1	2	2	3	2	4	4	2	4	4	3	4	4	3	3	4	3	4	3	3	3	4	2	3
128	68	1	3	2	1	1	2	2	2	10	3	1	0	3	4	3	3	2	3	3	4	3	2	3	4	2	3	3	3	2	4	3	2	3	5	4	4	4	3	2	4	4	3	4	3	3	3	3	3
129	66	1	2	2	2	1	1	2	2	15	3	2	4	4	3	3	4	4	2	4	4	3	2	3	4	2	3	3	3	2	4	3	2	3	5	4	4	4	3	2	4	4	3	4	3	3	3	3	3
130	67	1	2	2	2	1	2	2	1	1	3	2	0	3	4	3	4	2	4	4	5	4	4	4	5	3	4	3	3	3	2	2	2	3	3	3	3	3	3	2	2	2	2	3	3	2	2	2	3
131	45	1	2	1	2	3	3	2	1	1	3	2	1	2	3	3	4	1	2	2	3	3	2	4	5	3	3	3	1	1	4	4	2	4	5	3	3	3	3	2	4	4	4	4	3	3	3	3	3
132	45	1	2	1	2	3	3	5	1	1	3	2	1	2	4	4	4	2	3	2	5	3	2	4	5	3	3	2	2	2	3	3	2	3	3	4	3	4	3	2	2	2	2	2	2	2	2	2	2
133	66	2	2	2	2	1	2	2	2	10	3	1	1	3	3	3	4	3	3	4	5	3	2	3	4	1	4	4	3	3	4	4	2	3	3	3	3	3	3	2	4	3	3	3	3	3	3	3	3
134	72	1	4	2	1	1	2	2	2	10	4	2	3	6	3	3	4	4	3	3	4	3	2	3	2	1	3	2	2	2	3	4	2	4	4	2	2	3	3	3	3	3	2	2	4	4	4	4	4
135	72	1	4	2	1	1	2	2	2	20	4	2	3	5	3	4	4	4	4	4	4	3	2	2	3	1	3	2	2	2	3	3	3	4	4	3	3	3	4	2	4	3	2	2	3	3	4	3	4
136	85	1	4	2	3	1	2	2	1	30	4	3	5	4	2	3	4	4	4	4	4	2	1	2	3	1	2	2	2	2	3	3	2	4	4	3	3	3	4	2	4	3	2	2	3	4	4	4	4
137	88	1	4	2	3	1	2	2	1	30	4	3	5	4	3	3	2	3	4	4	3	2	1	3	3	1	4	2	2	1	2	2	2	4	4	4	3	4	3	2	5	4	4	4	3	4	4	2	2
138	74	1	2	2	3	1	3	2	1	30	3	3	1	4	3	3	2	3	3	3	4	3	2	2	3	2	4	2	2	2	2	2	2	4	4	4	2	4	3	2	5	4	4	4	3	3	3	3	3
139	74	1	2	2	3	1	3	2	1	20	3	3	1	5	3	3	3	3	3	3	4	3	2	2	4	2	3	2	2	2	4	3	2	3	4	4	3	4	2	2	5	4	4	4	3	3	3	3	3
140	77	1	2	1	2	3	3	2	1	20	3	3	3	3	3	3	4	2	3	3	4	2	1	2	4	2	3	3	2	2	4	3	2	3	4	4	3	4	2	2	5	4	4	4	3	3	3	3	3
141	85	1	2	1	5	1	2	4	3	20	2	3	2	3	4	3	3	3	3	3	4	3	2	3	3	3	4	1	3	2	4	3	2	2	4	4	3	4	2	2	4	2	2	2	2	2	2	2	3
142	85	1	2	1	5	1	2	4	3	30	2	3	2	3	4	3	3	3	3	3	4	3	2	3	3	2	4	1	3	2	4	3	2	2	4	4	3	4	2	2	4	4	4	4	3	3	3	1	3
143	77	1	2	1	2	3	3	2	1	10	3	3	3	3	2	4	4	2	3	3	3	3	2	3	4	2	3	3	3	3	2	4	2	4	4	4	2	3	4	3	4	2	2	2	3	2	3	3	3
144	66	1	2	1	2	1	3	2	1	10	4	3	1	2	4	4	3	3	4	4	3	3	3	2	3	2	3	3	3	2	2	4	2	4	3	3	2	3	4	3	4	2	2	2	3	2	3	2	2
145	25	2	1	2	1	1	1	2	3	5	1	1	1	0	4	1	4	3	3	3	3	3	3	4	4	4	3	2	2	2	3	3	2	2	3	3	3	3	3	2	4	3	3	2	3	3	4	4	2
146	67	1	2	2	2	1	2	2	2	10	3	3	1	3	3	3	3	3	3	3	4	2	1	1	4	2	2	3	3	2	4	3	2	3	4	4	3	3	3	2	4	4	4	4	4	4	4	2	2
147	68	1	2	2	2	1	2	2	2	15	3	3	1	3	3	3	4	3	3	3	4	2	1	1	4	2	2	3	3	3	4	3	2	3	4	4	2	2	3	2	4	2	2	2	3	3	3	3	3
148	64	1	2	2	2	1	2	2	1	15	4	3	3	4	3	3	4	4	4	4	3	2	3	1	4	1	3	3	3	1	2	4	2	4	4	2	3	3	4	3	4	2	2	4	4	4	4	4	4
149	64	1	2	2	2	1	2	2	1	15	4	3	3	4	3	2	3	3	3	3	2	3	3	1	4	1	2	3	3	1	2	4	2	4	4	2	3	3	4	3	4	2	2	4	3	2	4	4	4
150	65	1	2	2	2	1	3	2	1	10	2	3	6	3	4	4	4	4	4	3	3	3	2	2	3	1	2	3	3	3	4	3	2	3	4	4	3	4	3	2	4	3	3	3	3	2	5	2	4
151	65	1	2	2	2	1	3	2	1	10	2	3	6	3	4	4	3	4	3	3	3	3	2	3	4	1	3	3	3	3	4	2	2	2	4	4	4	4	2	2	4	2	4	4	3	3	4	5	5
152	74	1	2	2	2	1	2	2	1	20	4	3	3	3	3	3	3	4	3	3	3	2	2	3	4	1	3	3	2	2	4	2	2	2	4	4	4	4	3	2	4	2	4	4	3	3	3	3	3
153	74	1	2	2	2	1	2	2	1	20	4	3	3	4	3	4	3	3	3	3	3	2	2	2	3	1	3	3	3	3	4	3	2	3	4	4	2	4	3	2	4	3	3	3	3	2	2	2	2
154	74	1	4	2	1	1	2	2	2	20	4	3	2	1	3	3	3	3	3	3	3	2	2	1	4	2	3	3	3	3	2	4	2	4	4	4	2	3	3	3	5	3	3	2	3	5	5	2	3
155	74	1	4	2	1	1	2	2	2	20	4	3	2	2	3	3	4	3	3	4	3	2	2	1	4	2	3	3	3	2	2	4	2	4	4	4	2	3	3	3	4	3	3	2	3	3	3	2	3
156	56	1	2	2	3	1	2	2	2	3	4	1	1	2	3	3	3	3	4	4	3	2	2	1	4	1	2	2	2	1	2	4	2	4	4	4	2	3	3	3	4	4	2	2	3	3	4	1	1
157	78	1	2	2	2	1	3	2	1	10	4	3	3	3	2	2	2	2	2	2	3	2	1	1	4	1	2	1	1	1	2	4	2	4	4	4	2	4	3	3	4	4	2	2	3	3	5	2	2
158	82	1	2	2	3	1	3	2	1	20	4	3	7	1	2	2	2	3	3	4	2	2	2	1	4	1	1	1	1	1	3	4	4	4	4	4	3	4	2	3	4	3	3	3	3	2	5	2	3
159	82	1	2	2	3	1	3	2	1	30	4	3	7	1	2	2	2	2	5	2	2	2	2	1	4	1	1	1	1	1	3	4	4	4	4	3	3	3	2	3	5	2	2	2	3	2	5	2	4
160	66	1	2	1	2	1	3	2	1	10	4	3	1	2	3	3	3	4	3	4	3	3	3	1	5	1	3	2	2	2	2	4	2	3	4	4	4	4	2	2	2	2	3	2	3	4	4	2	3
161	77	1	2	2	2	1	1	2	2	10	3	2	6	3	4	4	4	4	4	3	4	3	1	1	5	1	2	2	2	2	2	4	5	5	4	4	5	4	2	2	2	2	4	2	3	5	5	2	4
162	77	1	2	2	2	1	1	2	2	15	3	2	6	3	4	2	4	4	4	4	3	2	2	1	5	2	2	2	2	2	4	4	2	4	4	3	4	4	2	4	4	3	5	5	2	4	4	2	4
163	64	2	2	2	3	2	3	5	1	1	2	1	1	2	4	4	4	4	2	4	3	2	3	1	5	2	2	2	2	1	4	4	2	4	4	3	3	3	2	4	4	3	4	4	2	2	2	2	2
164	58	2	2	1	3	2	3	5	1	3	2	1	1	2	3	3	4	2	4	4	3	3	1	2	4	2	3	2	2	2	4	4	2	3	4	3	3	4	4	2	4	3	4	4	2	2	4	3	4
165	82	2	2	2	2	1	2	2	1	20	2	1	0	5	3	3	2	2	3	3	2	3	3	2	4	2	3	2	2	2	4	4	2	3	4	3	3	4	4	2	4	3	4	4	2	2	2	2	2
166	60	1	2	2	2	3	3	2	1	10	1	1	0	4	4	4	4	4	4	4	5	3	3	4	5	3	4	4	3	3	2	2	2	2	2	4	2	2	3	2	2	2	2	2	2	2	2	2	2
167	60	1	2	1	3	2	2	2	3	1	2	3	1	2	3	4	4	3	3	3	3	3	1	1	4	2	3	3	2	2	2	4	2	4	4	4	2	4	3	4	4	3	2	2	2	2	4	2	3
168	60	1	2	1	3	2	2	2	3	1	2	3	1	1	4	3	3	3	3	3	3	2	3	1	3	2	3	3	3	2	2	4	3	4	4	3	2	4	3	2	4	4	4	2	2	4	4	3	2
169	74	1	2	2	2	2	3	2	1	20	1	1	0	4	4	3	4	3	3	3	4	2	3	1	3	2	3	3	3	3	2	4	2	4	4	3	2	4	1	2	4	4	4	2	2	4	4	3	2
170	74	1	2	2	2	2	3	2	1	15	1	1	0	4	3	4	4	2	3	3	3	3	3	1	4	2	3	3	3	3	4	4	4	2	4	4	2	3	2	2	4	2	4	2	2	2	2	2	2
171	76	1	4	1	4	2	3	2	1	20	4	1	4	2	4	4	4	2	3	4	2	3	3	1	4	2	3	4	3	3	4	4	4	2	4	4	2	3	2	2	4	2	4	2	2	3	4	2	4
172	80	1	4	2	4	2	3	2	1	10	4	1	4	3	4	4	4	4	3	3	3	3	1	1	4	1	3	3	3	1	4	4	2	4	4	4	2	4	3	2	4	3	5	5	5	5	5	5	5
173	80	1	2	2	2	1	1	2	2	10	4	3	2	4	2	4	4	2	4	3	3	3	1	1	4	1	3	4	3	1	4	4	2	4	4	4	2	4	3	2	4	3	4	3	2	2	4	2	2
174	80	1	2	2	2	1	1	2	2	15	4	3	2	4	4	3	4	3	3	3	3	3	1	1	4	1	2	2	2	2	3	3	2	4	4	4	2	4	3	3	4	3	3	3	2	2	4	2	3
175	86	1	4	2	3	1	2	2	1	20	4	3	3	4	4	3	4	3	2	3	2	2	3	1	4	1	3	3	2	2	3	3	2	3	3	3	2	4	3	3	4	3	3	3	2	2	4	2	3
176	86	1	4	2	3	1	2	2	1	10	4	3	3	5	3	2	3	3	3	4	3	3	2	1	4	1	3	3	3	2	4	4	2	4	4	4	2	4	2	4	4	2	4	2	2	2	4	4	4
177	70	2	4	2	3	1	2	2	1	1	3	1	1	2	3	2	3	3	3	2	3	2	2	1	4	1	3	3	3	3	4	4	2	4	4	4	2	4	2	4	4	2	4	2	2	2	4	2	3
178	73	2	4	2	1	1	2	2	1	1	3	1	1	2	2	3	3	3	3	3	3	2	2	1	4	1	4	3	2	2	4	3	2	4	4	4	3	3	4	3	4	3	3	3	2	2	3	2	3
179	76	1	4	2	3	1	1	2	2	10	3	3	3	3	3	3	3	3	3	2	3	2	2	1	4	1	3	3	3	3	4	3	2	4	4	4	3	3	4	3	4	3	3	3	2	2	3	2	3
180	76	1	4	2	3	1	1	2	2	10	3	3	3	3	4	3	3	3	2	3	3	3	2	1	4	2	3	3	3	1	3	4	2	4	4	3	3	3	3	3	4	3	3	3	2	2	3	2	3
181	76	1	2	2	2	2	2	2	1	10	2	3	3	3	4	3	3	3	3	2	3	2	2	1	4	2	3	3	3	3	3	4	2	4	4	3	3	3	3	3	4	3	3	3	2	2	3	2	3
182	70	1	2	2	2	1	3	2	1	10	4	1	1	5	4	3	3	2	4	3	3	3	2	1	4	2	4	1	1	1	4	3	3	3	3	3	3	4	3	2	4	3	3	3	3	3	3	3	3
183	79	1	2	2	2	2	3	2	1	10	2	1	1	5	3	3	3	3	4	4	4	3	3	4	4	2	4	3	3	1	4	2	2	2	3	2	2	4	2	3	4	3	3	2	2	2	4	4	3
184	79	1	2	2	2	2	3	2	1	20	2	1	1	5	4	3	2	3	4	4	4	3	3	4	4	2	4	3	2	2	4	4	4	2	4	4	2	3	2	2	4	4	4	4	2	2	4	2	2
185	70	1	2	2	2	1	3	2	1	15	4	1	1	5	4	3	2	3	3	3	3	3	2	1	4	1	2	2	2	1	4	2	2	2	5	4	2	4	2	2	4	3	4	4	2	4	4	3	2
186	66	2	2	2	2	1	2	2	2	8	3	1	1	3	2	2	4	3	3	4	4	3	3	1	4	1	4	3	2	3	4	4	4	2	3	3	2	3	2	2	4	4	4	4	2	2	4	2	2
187	72	1	4	2	1	1	2	2	2	10	4	2	3	6	5	1	4	3	3	3	3	3	3	1	1	1	3	3	2	2	4	2	2	2	5	4	2	4	2	2	4	3	4	4	2	4	4	3	2
188	72	1	4	2	1	1	2	2	2	10	4	2	3	5	3	4	4	3	3	3	3	3	3	1	4	2	3	2	2	2	4	3	2	3	4	4	3	4	4	2	4	4	4	2	2	5	5	2	2
189	85	1	4	2	3	1	2	2	1	3	4	3	5	4	3	3	3	3	3	5	3	2	1	2	4	3	3	1	2	3	4	3	3	3	4	3	3	4	3	2	4	2	4	2	2	4	5	5	3
190	88	1	4	2	3	1	2	2	1	3	4	3	5	4	3	3	3	3	3	5	3	2	1	2	4	3	3	1	3	1	4	3	3	2	4	3	3	4	3	3	4	2	4	2	2	4	4	4	3
191	74	1	2	2	3	1	3	2	1	15	3	3	1	4	2	3	3	3	3	3	2	2	2	1	4	2	3	2	2	2	4	3	2	3	3	3	3	3	3	2	4	4	4	2	2	4	4	2	2
192	74	1	2	2	3	1	3	2	1	10	3	3	1	5	3	2	3	3	3	3	3	3	3	1	4	1	3	2	2	2	3	3	2	3	4	4	2	3	2	4	4	4	2	3	3	3	3	3	3
193	77	1	2	1	2	3	3	2	1	20	3	3	3	3	4	2	3	3	3	2	4	3	1	1	4	1	3	3	2	2	3	3	2	3	4	4	2	3	2	4	4	4	3	3	3	3	4	2	2
194	71	1	2	2	2	1	2	2	1	10	3	3	2	5	4	2	3	3	3	3	3	3	3	3	4	2	3	3	2	2	4	2	2	2	4	2	4	4	3	2	5	2	4	4	2	2	2	2	2
195	72	1	2	2	2	1	2	2	1	10	3	3	1	2	4	2	4	3	4	4	4	3	2	4	4	2	4	4	3	3	4	2	2	2	4	2	4	4	3	2	5	2	2	2	2	2	2	2	2
196	74	1	4	1	3	2	3	2	1	8	4	3	1	2	4	4	4	3	3	4	5	5	3	5	5	3	4	4	4	1	3	3	3	3	3	3	3	2	2	2	2	2	2	2	2	2	2	2	2
197	79	1	2	1	2	1	3	2	1	10	3	3	1	4	4	2	4	3	3	3	4	4	1	2	4	1	3	3	2	1	3	4	2	4	4	4	3	4	2	2	4	2	4	2	2	3	4	2	2
198	69	1	2	2	2	1	3	2	1	1	2	3	1	5	3	3	4	4	3	3	4	4	3	2	4	2	2	2	2	2	4	3	2	2	4	4	2	4	2	2	5	2	3	4	2	2	2	2	2
199	74	1	2	2	3	1	3	2	1	8	3	3	1	5	2	3	4	3	3	3	3	3	3	1	4	2	2	2	2	2	4	3	2	2	4	4	2	4	2	2	5	2	3	4	2	4	4	4	2
200	77	1	2	1	2	3	3	2	1	15	3	3	3	3	4	4	2	4	3	2	4	2	1	3	4	2	3	3	3	2	4	4	4	4	3	2	2	4	2	2	5	4	4	4	2	4	4	2	2
201	85	1	2	1	4	1	2	4	3	15	2	3	2	3	3	3	3	4	3	4	4	3	2	4	3	2	4	3	3	1	2	2	2	4	4	4	4	4	2	2	5	4	4	4	2	4	4	2	2
202	67	1	2	2	2	2	2	2	1	15	4	2	1	5	4	4	4	4	4	4	4	4	3	4	4	3	4	4	4	4	2	3	2	2	2	2	3	3	3	3	3	3	3	3	2	2	2	3	2
203	68	1	2	1	2	1	2	2	1	10	3	2	3	0	4	3	4	4	4	5	5	5	3	4	4	2	4	4	3	3	4	3	2	2	2	2	2	4	3	3	2	3	3	3	3	2	2	2	2
204	72	1	2	2	2	1	2	2	1	15	3	3	1	2	4	3	4	4	5	5	4	3	3	4	4	2	4	4	4	4	4	2	3	2	3	3	3	3	3	3	2	2	2	2	2	2	2	2	2
205	60	1	2	2	2	3	3	2	1	10	1	1	0	4	4	4	4	4	4	4	5	3	3	4	5	3	4	4	3	3	2	2	2	2	2	4	2	2	3	2	2	2	2	2	2	2	2	2	2
206	74	1	4	1	3	2	3	2	1	8	4	3	1	2	4	4	4	3	3	4	5	5	3	5	5	3	4	4	4	1	3	3	3	3	3	3	3	2	2	2	2	2	2	2	2	2	2	2	2
207	60	1	2	2	2	3	3	2	1	5	1	1	0	4	4	4	3	4	3	4	3	4	4	4	4	3	4	4	4	3	3	3	3	2	3	3	3	2	2	2	2	2	2	5	4	2	2	2	2
208	74	1	2	2	2	1	2	2	2	10	3	3	0	5	4	3	4	4	4	3	4	4	3	4	5	2	4	4	4	3	4	2	3	2	3	3	3	3	2	2	3	3	3	3	2	2	2	2	2
209	77	1	4	2	3	3	2	2	1	10	4	3	0	2	4	4	4	3	2	3	5	4	3	4	5	2	4	4	4	4	3	3	3	3	3	2	2	3	2	2	3	3	3	3	2	2	2	2	2
210	67	1	2	2	3	1	3	2	1	1	3	2	0	3	4	3	4	2	4	4	5	4	4	4	5	3	4	3	3	3	2	2	2	3	3	3	3	3	3	2	2	2	2	3	3	2	2	2	3
211	55	1	2	1	2	1	2	2	1	1	2	2	1	0	4	4	4	2	4	4	4	3	3	4	5	3	3	4	4	3	3	3	2	2	2	3	3	3	3	2	4	2	2	3	2	2	4	3	4
212	67	1	2	2	3	1	3	2	1	8	3	3	0	4	4	4	4	4	4	4	4	4	3	3	4	1	4	4	3	3	3	3	2	2	2	3	2	2	2	3	5	2	4	2	2	2	2	2	2
213	86	1	2	2	2	1	2	2	1	30	3	1	1	6	4	4	4	3	4	4	4	4	3	4	4	2	4	4	3	2	4	2	3	2	3	3	3	4	3	2	3	3	3	2	3	3	3	3	3
214	65	1	4	1	1	3	3	5	1	11	4	2	3	2	5	3	4	3	5	4	5	4	3	3	4	2	4	3	3	2	4	3	3	2	3	3	3	3	2	3	3	3	3	3	3	3	3	3	3
215	72	1	2	1	2	3	3	2	1	20	2	3	0	1	4	3	4	4	4	4	4	3	3	2	5	3	4	4	4	2	4	2	3	3	5	3	3	3	3	2	3	3	3	3	3	3	3	3	3
216	69	1	4	2	1	2	2	2	1	12	3	2	2	0	3	4	4	4	4	3	3	4	3	4	4	3	4	4	3	3	2	2	2	3	2	2	3	2	3	3	2	2	2	4	2	3	3	3	3
217	77	1	2	1	2	3	3	2	1	18	3	3	1	4	3	4	4	4	3	4	4	3	3	4	4	2	4	4	3	3	2	3	2	3	2	2	4	2	2	3	3	3	3	2	3	3	3	3	3
218	68	1	2	1	2	1	3	2	1	15	3	2	3	0	4	2	4	3	4	5	4	4	3	4	4	2	4	3	3	3	4	2	3	2	3	3	3	3	3	3	3	3	3	3	3	3	3	2	2
219	69	1	2	2	2	2	2	2	1	17	2	3	1	2	3	4	4	4	4	3	4	3	3	3	4	2	4	4	4	3	3	2	2	2	3	3	3	3	2	2	3	3	3	3	3	3	2	2	2
220	77	1	2	2	2	1	2	2	1	25	3	3	1	4	4	3	4	3	4	4	5	3	3	4	4	2	3	4	3	3	3	3	3	3	3	3	3	3	3	2	3	3	3	3	3	3	3	3	3
221	72	1	2	1	2	3	3	2	1	10	2	3	0	0	4	2	4	4	4	4	4	4	3	4	4	2	4	4	3	2	4	3	2	3	2	2	2	2	3	2	3	3	3	3	2	2	2	2	2
222	76	1	2	1	3	2	3	2	1	30	3	3	3	4	4	3	4	4	4	3	4	4	2	4	5	2	4	4	4	1	4	4	2	2	2	2	3	4	3	2	3	3	3	3	2	3	2	3	3
223	65	1	2	2	2	1	2	2	1	9	3	2	4	1	3	4	4	3	4	4	4	3	4	3	4	3	3	3	3	3	4	4	2	4	3	3	4	3	3	2	3	3	4	2	4	3	4	2	3
224	67	1	2	2	2	2	2	2	1	3	2	1	0	3	4	3	4	3	4	3	4	4	3	4	4	2	3	3	3	3	4	2	3	2	3	3	3	3	2	2	3	3	3	3	3	3	3	3	3
225	67	1	2	2	2	2	3	2	1	15	4	2	1	5	3	3	4	4	4	4	4	4	2	2	4	2	4	4	4	2	4	2	2	2	4	2	2	2	2	2	2	2	2	2	2	2	2	2	2
226	70	1	2	2	4	1	2	2	1	15	4	3	3	4	4	2	4	3	3	3	4	3	2	3	4	2	3	3	3	3	2	3	3	3	5	4	4	3	3	3	3	3	3	3	3	3	4	3	4
227	66	1	2	2	2	1	2	2	2	10	3	2	4	5	3	3	3	2	3	3	4	2	2	3	4	1	4	3	3	1	4	3	3	3	4	4	3	4	2	3	3	3	3	3	3	3	3	4	4
228	66	1	2	2	2	1	2	2	1	2	2	2	0	3	4	3	4	2	4	4	4	3	3	3	4	1	4	4	4	2	4	3	2	2	2	2	3	3	2	3	3	2	2	2	2	2	2	2	2
229	90	1	4	2	3	1	2	2	1	15	3	3	2	3	2	2	2	3	4	4	3	3	3	3	4	1	3	3	4	4	4	3	2	3	4	4	2	4	3	2	3	3	3	3	3	3	3	3	4
230	88	1	4	2	3	2	3	2	1	35	4	3	2	3	3	3	4	4	4	4	3	3	3	3	4	1	3	2	3	3	3	4	3	4	4	4	2	2	4	3	4	3	3	3	4	3	4	3	3
231	75	2	2	2	2	1	2	2	2	20	3	1	1	3	2	4	4	4	4	3	3	3	3	3	4	2	3	3	3	3	4	4	2	4	2	2	2	2	3	3	3	3	3	3	3	3	2	3	2
232	77	1	2	2	2	2	1	2	2	10	3	3	2	5	4	2	3	3	3	3	3	3	3	3	3	2	3	3	3	2	4	4	3	4	4	4	2	4	2	2	3	3	3	3	4	3	4	3	4
233	58	1	2	2	2	1	2	2	1	10	4	1	2	3	4	4	3	3	3	3	3	3	2	1	4	2	3	3	3	1	3	4	2	4	4	4	3	4	2	2	3	3	4	4	3	3	4	3	4
234	55	1	2	2	2	1	2	2	1	5	4	1	2	2	3	4	4	4	4	2	3	3	3	3	4	2	4	4	3	1	4	4	2	2	2	2	2	4	3	3	2	3	3	3	3	3	3	3	3
235	74	1	4	2	4	2	3	2	1	20	4	3	1	2	4	4	5	3	3	4	5	4	3	4	5	4	4	4	4	4	2	2	3	2	2	3	3	4	2	2	2	2	2	2	2	2	2	3	2
236	69	1	2	2	3	1	2	2	1	10	2	3	1	2	4	3	4	3	3	3	5	4	2	3	4	2	3	3	3	3	3	4	2	4	4	4	3	4	2	2	3	3	3	3	3	3	3	4	3
237	75	1	2	1	2	1	3	2	1	28	3	3	3	4	4	3	4	4	4	3	4	4	2	4	5	2	4	4	4	1	4	4	2	2	2	2	3	4	3	2	3	3	3	3	2	3	2	3	3
238	87	1	4	2	3	1	3	2	1	30	2	3	1	1	4	3	3	3	3	3	4	4	2	4	4	2	4	4	4	2	4	3	2	2	4	4	4	4	2	2	3	3	3	3	2	3	3	3	3
239	69	1	2	1	3	1	3	2	1	1	2	3	1	5	3	3	3	3	3	3	3	3	3	1	4	2	4	3	2	2	4	3	2	2	4	4	4	4	2	2	3	3	3	2	3	3	3	3	3
240	70	1	4	2	1	2	2	2	1	12	3	2	2	0	3	4	4	4	4	3	3	4	3	4	4	3	4	4	3	3	2	2	2	3	2	2	3	2	3	3	2	2	2	4	2	3	3	3	3
241	65	1	4	2	1	2	2	2	1	5	2	2	2	2	2	4	4	5	5	5	3	3	4	3	4	1	2	3	3	3	4	3	2	3	3	3	3	3	3	3	3	3	2	2	2	2	2	2	2
242	77	1	2	2	2	1	2	2	1	8	4	3	4	5	4	4	4	4	4	2	3	3	2	3	4	1	2	3	2	2	2	2	2	3	3	3	3	3	3	3	3	3	3	4	4	4	4	4	4
243	77	1	4	2	2	1	2	2	1	15	4	3	0	2	3	2	2	2	4	4	3	2	3	5	5	2	5	5	4	3	2	2	2	2	3	2	2	4	2	3	3	2	2	2	2	2	2	2	2
244	84	1	4	1	3	1	3	2	1	20	3	1	3	3	3	3	3	2	4	4	3	3	2	1	4	1	3	3	3	2	4	4	2	4	4	4	3	4	3	2	3	3	4	4	4	4	4	3	3
245	84	1	4	2	4	1	2	2	1	20	3	1	3	3	4	3	2	3	2	2	4	1	2	1	4	2	3	3	3	2	4	4	2	2	4	4	4	4	2	2	3	3	3	4	4	4	4	4	4
246	88	1	2	2	2	1	2	2	1	15	2	3	1	2	4	3	3	3	4	2	3	3	2	1	4	2	3	3	3	2	4	4	2	2	4	4	4	4	2	2	4	4	4	4	4	4	4	4	4
247	78	1	2	2	2	1	3	2	1	10	2	1	1	4	3	3	4	3	4	2	3	3	3	3	4	1	3	3	3	2	4	2	2	2	5	4	4	4	2	2	3	3	3	3	3	3	3	3	3
248	80	1	4	1	3	3	3	2	1	22	4	3	1	2	4	3	4	4	4	3	3	3	3	3	4	1	3	3	3	3	4	2	2	2	5	4	4	2	2	2	3	3	3	3	3	4	3	3	4
249	64	1	2	2	2	1	3	2	1	10	3	3	2	2	3	4	4	2	3	5	3	3	3	1	3	2	3	3	2	1	3	4	3	3	4	4	4	4	2	2	3	3	3	3	3	2	3	3	3
250	66	1	2	1	2	1	3	2	1	6	4	3	2	1	3	3	4	5	3	2	3	3	3	1	3	2	3	3	2	2	3	4	2	2	4	4	4	4	2	2	3	3	3	3	3	3	3	2	2
251	71	1	4	2	4	1	2	2	1	10	3	3	1	1	3	4	4	3	3	3	4	2	3	3	4	2	2	3	3	3	4	3	2	3	4	3	4	4	2	2	3	3	3	3	3	3	3	3	3
252	87	1	2	2	3	1	2	2	1	20	4	3	2	4	3	3	3	3	4	3	4	2	3	2	3	2	3	3	2	3	4	3	2	3	4	4	4	4	2	2	3	3	3	4	4	4	4	4	4
253	86	1	2	2	3	1	2	2	2	18	3	3	2	5	3	3	4	4	3	4	4	3	3	3	4	2	4	3	3	2	2	4	2	4	4	3	3	4	2	2	3	3	3	3	3	3	3	3	3
254	81	1	4	2	3	2	3	2	1	10	4	3	1	1	5	4	4	4	4	4	4	3	2	3	4	2	4	3	3	1	2	4	2	4	4	4	4	4	2	2	3	3	3	3	3	3	3	3	4
255	82	1	2	2	2	2	2	2	1	20	4	3	2	3	3	3	3	3	3	3	3	3	2	3	4	2	4	2	3	2	4	4	2	4	4	4	4	4	2	2	3	3	3	3	4	4	4	4	4
256	80	2	2	2	2	1	3	2	1	10	2	1	0	3	4	3	3	3	3	4	3	3	2	1	4	2	4	2	3	1	4	4	2	4	4	4	3	4	2	2	4	3	4	4	4	3	4	2	3
257	79	1	2	2	2	1	3	2	1	10	3	1	0	4	2	4	4	3	3	4	3	2	2	1	4	1	3	3	2	1	2	4	2	4	4	4	3	3	2	3	4	4	4	4	4	3	4	3	3
258	68	1	2	1	2	1	2	2	2	12	2	1	1	2	4	4	2	3	3	2	4	4	2	4	4	3	4	3	3	2	2	4	2	4	3	3	3	3	2	3	4	4	3	3	3	3	3	3	2
259	70	1	2	1	2	1	3	2	1	10	4	2	2	2	5	2	2	3	3	3	4	3	2	3	3	2	4	2	2	2	3	2	2	2	3	3	3	3	5	4	3	3	3	3	3	3	3	3	3
260	66	1	2	1	2	2	2	2	1	6	3	2	2	2	5	2	2	3	3	2	4	2	2	3	3	2	4	3	2	2	4	2	2	2	4	3	4	3	5	4	3	3	3	3	3	3	3	2	3
261	67	1	2	2	2	1	2	2	1	4	3	3	2	1	2	3	4	3	3	2	4	2	2	2	4	1	4	3	1	2	4	3	2	3	4	4	4	4	4	2	3	3	3	3	3	3	3	3	3
262	67	1	2	2	2	1	2	2	1	5	3	3	2	2	4	3	3	3	3	3	3	1	2	3	4	1	3	3	3	2	3	4	2	4	4	3	3	3	3	4	4	3	4	3	4	2	4	2	2
263	74	1	2	2	2	1	2	2	1	10	3	1	1	2	3	3	3	3	3	3	3	1	2	2	4	1	3	3	2	2	3	4	2	4	4	4	3	3	3	4	4	3	4	3	4	2	4	3	3
264	75	1	2	2	2	1	2	2	1	10	4	1	1	2	3	3	3	3	3	3	4	2	2	2	4	1	2	2	2	2	4	3	2	3	4	4	4	4	2	2	2	2	2	2	2	2	3	4	3
265	85	1	2	1	2	3	3	2	1	20	3	3	3	6	3	4	3	4	3	3	4	2	2	2	3	1	3	2	2	2	3	4	2	4	4	4	2	4	3	3	4	4	2	4	4	4	4	3	3
266	82	1	2	2	2	1	2	2	1	30	4	3	3	4	4	3	3	4	3	3	4	2	2	2	3	1	3	2	2	2	3	4	4	4	3	4	4	3	3	3	4	4	2	4	4	4	4	2	2
267	85	1	2	2	2	3	3	2	1	30	3	3	3	5	3	4	3	3	1	3	3	3	2	2	3	1	2	2	2	2	4	4	2	4	4	4	3	4	3	2	4	4	4	2	4	3	5	5	5
268	82	1	2	2	3	1	2	2	1	25	4	3	3	3	3	4	3	3	3	3	3	3	2	2	3	1	2	2	2	2	4	4	2	4	4	4	3	4	3	2	4	4	5	2	4	3	5	2	4
269	68	1	2	1	2	1	3	2	1	10	2	1	1	2	4	4	3	3	3	3	3	3	3	4	5	2	3	4	2	2	4	1	2	1	5	4	4	4	1	2	3	3	3	3	3	3	3	3	3
270	47	2	2	2	2	2	3	2	1	8	1	2	1	2	4	4	3	3	3	4	3	3	3	4	5	3	3	4	1	2	4	1	2	1	5	4	4	4	1	2	2	2	2	2	2	2	2	2	2
271	40	2	2	2	2	1	3	2	1	3	2	1	1	0	3	2	3	3	3	4	5	3	2	2	4	2	2	2	2	2	2	4	2	4	4	4	4	4	2	4	4	5	4	4	5	2	4	2	3
272	68	1	2	1	2	1	1	2	3	10	4	2	3	3	3	4	4	2	2	2	3	3	2	4	4	2	2	2	2	2	2	4	2	4	4	3	4	4	2	4	4	4	4	4	4	2	4	2	3
273	67	1	2	1	2	2	2	2	2	10	4	2	3	4	3	3	3	3	2	3	3	3	2	2	4	2	2	3	3	2	4	2	2	2	5	4	4	4	2	2	5	2	4	4	4	2	2	2	2
274	45	1	2	2	2	2	3	2	1	5	1	2	1	4	3	3	3	4	3	4	5	3	2	4	4	3	2	3	2	2	4	2	2	2	5	4	3	4	2	2	5	2	4	4	4	2	2	2	2
275	85	1	2	2	2	1	2	2	2	30	2	3	1	2	4	3	3	4	4	2	3	3	3	2	4	2	3	3	3	3	4	4	2	4	4	4	4	3	3	2	4	2	4	4	3	3	4	2	2
276	85	1	4	1	3	3	3	2	1	22	3	1	3	5	3	3	2	3	3	2	3	3	2	1	4	2	3	3	3	1	4	4	2	4	4	4	4	4	3	2	4	2	4	4	3	3	4	2	2
277	87	1	4	2	3	1	3	2	1	15	2	3	1	1	2	4	4	3	3	3	3	3	2	3	4	2	3	3	3	2	4	4	1	4	4	3	3	3	3	2	4	4	3	4	3	2	2	2	2
278	86	1	2	2	2	1	2	2	1	30	3	1	1	6	4	3	3	3	3	3	4	3	2	2	4	1	3	3	2	2	4	4	2	3	4	4	2	4	4	2	4	4	4	4	3	2	4	2	3
279	81	1	2	2	2	1	2	2	1	18	3	3	2	4	3	3	3	3	4	3	4	3	2	3	4	1	3	3	2	2	4	4	2	3	4	4	2	4	4	2	4	4	4	4	3	2	2	2	2
280	81	1	2	2	2	1	2	2	1	20	3	3	2	4	2	4	4	3	3	3	4	3	2	3	4	2	3	3	2	2	4	4	2	4	4	3	3	3	3	2	4	4	3	4	4	4	4	4	4
281	82	1	2	2	3	1	2	2	1	15	4	3	2	2	3	3	3	4	3	3	4	3	2	3	4	2	3	3	3	2	4	4	2	3	3	3	3	3	3	2	5	4	3	4	3	3	4	4	4
282	70	1	4	2	4	1	2	2	2	20	4	3	2	4	4	3	4	3	2	2	3	3	2	4	4	3	4	3	3	3	4	4	2	3	3	3	3	4	3	3	4	3	4	2	2	2	2	2	3
283	68	1	3	2	1	1	2	2	2	10	3	1	1	3	3	3	3	3	2	3	3	3	2	3	4	1	2	2	3	2	4	4	2	4	4	3	4	4	3	3	4	3	4	3	3	3	4	2	3
284	70	1	2	1	2	1	3	2	1	15	3	1	1	2	4	4	4	4	4	5	4	4	3	5	5	3	5	4	3	3	2	2	2	2	2	2	2	2	3	3	2	2	2	2	2	2	2	2	2
285	74	1	4	1	3	2	3	2	1	20	4	3	1	2	4	4	5	3	3	4	5	4	3	4	5	4	4	4	4	4	2	2	3	2	2	3	3	4	2	2	2	2	2	2	2	2	2	3	2
286	68	1	2	2	2	1	5	2	1	10	3	3	1	4	5	3	4	4	4	4	4	4	4	4	5	2	4	4	4	4	4	2	3	2	2	2	2	2	2	3	2	2	2	2	3	3	3	3	3
287	74	1	4	1	3	2	3	2	1	20	4	3	1	2	5	2	5	3	3	3	5	5	5	4	5	4	4	4	3	3	2	2	2	2	2	2	4	4	2	3	2	2	2	2	2	2	3	3	3
288	67	1	2	2	2	2	2	2	1	15	4	2	1	5	4	4	4	4	4	4	4	4	3	4	4	3	4	4	4	4	2	3	2	2	2	2	3	3	3	3	3	3	3	3	2	2	2	3	2
289	68	1	2	1	2	1	2	2	1	10	3	2	3	0	4	3	4	4	4	5	5	5	3	4	4	2	4	4	3	3	4	3	2	2	2	2	2	4	3	3	2	3	3	3	3	2	2	2	2
290	72	1	2	2	2	1	2	2	1	15	3	3	1	2	4	3	4	4	5	5	4	3	3	4	4	2	4	4	4	4	4	2	3	2	3	3	3	3	3	3	2	2	2	2	2	2	2	2	2
291	60	1	2	2	2	3	3	2	1	10	1	1	0	4	4	4	4	4	4	4	5	3	3	4	5	3	4	4	3	3	2	2	2	2	2	4	2	2	3	2	2	2	2	2	2	2	2	2	2
292	74	1	4	1	3	2	3	2	1	8	4	3	1	2	4	4	4	3	3	4	5	5	3	5	5	3	4	4	4	1	3	3	3	3	3	3	3	2	2	2	2	2	2	2	2	2	2	2	2
293	60	1	2	2	2	3	3	2	1	5	1	1	0	4	4	4	3	4	3	4	3	4	4	4	4	3	4	4	4	3	3	3	3	2	3	3	3	2	2	2	2	2	2	5	4	2	2	2	2
294	74	1	2	2	2	1	2	2	2	10	3	3	0	5	4	3	4	4	4	3	4	4	3	4	5	2	4	4	4	3	4	2	3	2	3	3	3	3	2	2	3	3	3	3	2	2	2	2	2
295	60	1	2	1	3	2	2	2	3	1	2	3	1	1	4	3	3	3	3	3	3	2	3	1	3	2	3	3	3	2	2	4	3	4	4	3	2	4	3	2	4	4	4	2	2	4	4	3	2
296	74	1	2	2	2	2	3	2	1	20	1	1	0	4	4	3	4	3	3	3	4	2	3	1	3	2	3	3	3	3	2	4	2	4	4	3	2	4	1	2	4	4	4	2	2	4	4	3	2
297	74	1	2	2	2	2	3	2	1	15	1	1	0	4	3	4	4	2	3	3	3	3	3	1	4	2	3	3	3	3	4	4	4	2	4	4	2	3	2	2	4	2	4	2	2	2	2	2	2
298	80	1	2	2	2	1	1	2	2	10	4	3	2	4	2	4	4	2	4	3	3	3	1	1	4	1	3	4	3	1	4	4	2	4	4	4	2	4	3	2	4	3	4	3	2	2	4	2	2
299	80	1	2	2	2	1	1	2	2	15	4	3	2	4	4	3	4	3	3	3	3	3	1	1	4	1	2	2	2	2	3	3	2	4	4	4	2	4	3	3	4	3	3	3	2	2	4	2	3
300	86	1	4	2	3	1	2	2	1	20	4	3	3	4	4	3	4	3	2	3	2	2	3	1	4	1	3	3	2	2	3	3	2	3	3	3	2	4	3	3	4	3	3	3	2	2	4	2	3
301	86	1	4	2	3	1	2	2	1	10	4	3	3	5	3	2	3	3	3	4	3	3	2	1	4	1	3	3	3	2	4	4	2	4	4	4	2	4	2	4	4	2	4	2	2	2	4	4	4
302	73	2	4	2	3	1	2	2	1	1	3	1	1	2	3	2	3	3	3	2	3	2	2	1	4	1	3	3	3	3	4	4	2	4	4	4	2	4	2	4	4	2	4	2	2	2	4	2	3
303	73	2	4	2	1	1	2	2	1	1	3	1	1	2	2	3	3	3	3	3	3	2	2	1	4	1	4	3	2	2	4	3	2	4	4	4	3	3	4	3	4	3	3	3	2	2	3	2	3
304	77	1	4	2	3	1	1	2	2	10	3	3	3	3	3	3	3	3	3	2	3	2	2	1	4	1	3	3	3	3	4	3	2	4	4	4	3	3	4	3	4	3	3	3	2	2	3	2	3
305	76	1	4	2	3	1	1	2	2	13	3	3	3	3	4	3	3	3	2	3	3	3	2	1	4	2	3	3	3	1	3	4	2	4	4	3	3	3	3	3	4	3	3	3	2	2	3	2	3
306	76	1	2	2	2	2	2	2	1	10	2	3	3	3	4	3	3	3	3	2	3	2	2	1	4	2	3	3	3	3	3	4	2	4	4	3	3	3	3	3	4	3	3	3	2	2	3	2	3
307	71	1	2	2	2	1	3	2	1	15	4	1	1	5	4	3	3	2	4	3	3	3	2	1	4	2	4	1	1	1	4	3	3	3	3	3	3	4	3	2	4	3	3	3	3	3	3	3	3
308	79	1	2	2	2	2	3	2	1	10	2	1	1	5	3	3	3	3	4	4	4	3	3	4	4	2	4	3	3	1	4	2	2	2	3	2	2	4	2	3	4	3	3	2	2	2	4	4	3
[truncated: 6 more columns]
